# Supplementary material for: Are Copy Number Variations within the FecB Gene Significantly Associated with Morphometric Traits in Goats?
Source: Animals (Basel). 2022 Jun 15;12(12):1547. doi: 10.3390/ani12121547 (PMC9219420; doi:10.3390/ani12121547)
Supplement: Supplementary file 1 [file animals-12-01547-s001.zip]

Archive with 2 entries (2 files):
- animals-1724592-supplementary Table S1.pdf
- animals-1724592-supplementary Table S2.xlsx
