# Supplementary material for: Are Copy Number Variations within the FecB Gene Significantly Associated with Morphometric Traits in Goats?
Source: Animals (Basel). 2022 Jun 15;12(12):1547. doi: 10.3390/ani12121547 (PMC9219420; doi:10.3390/ani12121547)
Supplement: Supplementary file 1 [file animals-12-01547-s001.zip › animals-1724592-supplementary Table S2.xlsx]

## Sheet: Sheet1
Supplementary Table S2. Result of CNVcaller
Breeds	Sample ID	CNV1	CNV2	CNV3	CNV4	CNV5
Start		30065201	30086001	30116801	30121201	30180401
End		30067200	30088400	30118800	30123200	30182000
Length		2000	2400	2000	2000	1600
East_Asia~Chinese_Nubian_goat	Wmr01-3	1.36	1.01	1.42	1.26	2.72
East_Asia~Chinese_Nubian_goat	Xmr01-1	1.37	1.3	1.35	1.38	2.77
East_Asia~Chinese_Nubian_goat	Xmr01-6	1.21	1.13	1.28	1.16	2.64
East_Asia~Chinese_Nubian_goat	xmr02-6	1.33	1.09	1.21	1.15	2.85
East_Asia~Nubian-Longlin_goat_F1	Wm102-3	1.09	1.49	1.29	1.38	2.72
East_Asia~Nubian-Longlin_goat_F1	Xm102-1	1.15	1.27	1.52	1.43	2.6
East_Asia~Nubian-Longlin_goat_F1	Xm102-6	1.41	1.32	1.33	0.94	2.58
Europe~Alpine_goat	A1-468_NoIndex_L001	1.11	1	0.9	1.1	2.75
West_Asia~Makoo_goat	AJ1-476_NoIndex_L003	1.18	0.98	1.02	1.1	2.62
West_Asia~Iran_indigenous_goat	A14	1.29	0.95	1.17	1.07	2.3
West_Asia~Najdi_goat	A23	1.12	1.11	1.2	1.15	2.8
West_Asia~Hormozgan_tali_goat	A25	1.61	1.08	1.21	1.32	2.91
West_Asia~Abadeh_goat	A8	1.17	0.94	1.38	1.07	3.06
West_Asia~Khalkhali_goat	AL1	1.02	0.84	1.09	1.21	2.31
East_Asia~Erdos_goat	D11	1.07	1.16	0.83	0.87	2.84
East_Asia~Erdos_goat	D5	1.18	1.14	1.21	1.13	2.36
Europe~Dries_goat	CD1-468_NoIndex_L007	1.18	1	0.95	1.16	2.89
East_Asia~Erdos_goat	D2	0.93	1.11	0.92	1.24	2.68
Europe~Terry_goat	CT1-483_NoIndex_L007	1.04	1.01	1.05	1.06	2.44
East_Asia~Erdos_goat	D3	1.23	1.13	0.96	0.92	2.75
East_Asia~Erdos_goat	D10	1.12	0.96	1.26	1.04	2.55
East_Asia~Erdos_goat	D4	1.11	1.04	1.21	1.01	2.29
East_Asia~Erdos_goat	D9	1.11	1.25	1.28	1.06	2.53
East_Asia~Erdos_goat	D6	1.13	0.96	1.02	0.99	2.55
East_Asia~Erdos_goat	D7	0.96	1.25	0.86	0.96	2.65
East_Asia~Erdos_goat	D8	0.97	1.06	1.03	1.05	2.88
Africa~Morocco_indigenous_goat	ERR229474	1.06	1.06	1.12	0.97	2.28
Africa~Morocco_indigenous_goat	ERR229481	1.03	0.97	0.89	1.13	2.37
Africa~Morocco_indigenous_goat	ERR229485	1.09	1	1.21	1.13	2.45
Africa~Morocco_indigenous_goat	ERR232492	0.82	1.02	1.14	0.84	2.68
Africa~Morocco_indigenous_goat	ERR229487	1.23	0.92	1.09	1.02	2.22
West_Asia~Iran_indigenous_goat	ERR297229	1.11	1.17	1.21	1.02	2.17
Africa~Morocco_indigenous_goat	ERR299283	1.42	1.2	1.08	1.01	2.72
West_Asia~Iran_indigenous_goat	ERR299449	1.23	1.02	1.18	1.03	2.55
West_Asia~Iran_indigenous_goat	ERR299456	1.06	1.37	1	1.06	2.87
West_Asia~Iran_indigenous_goat	ERR313197	1.16	1.17	1.09	0.99	2.34
West_Asia~Iran_indigenous_goat	ERR313198	1.19	1.14	1.16	1.15	2.97
West_Asia~Iran_indigenous_goat	ERR313199	1.22	1.26	1	1.05	2.35
West_Asia~Iran_indigenous_goat	ERR313200	1.18	1.24	1.16	1.04	2.7
West_Asia~Iran_indigenous_goat	ERR313202	0.92	0.98	1.03	1.11	2.57
West_Asia~Iran_indigenous_goat	ERR313204	0.94	0.88	1.26	1.23	2.64
West_Asia~Iran_indigenous_goat	ERR313206	1.2	1.25	1.22	1.21	2.81
West_Asia~Iran_indigenous_goat	ERR313207	1.28	1.18	1.22	0.99	2.59
West_Asia~Iran_indigenous_goat	ERR313209	1.06	0.89	1.05	1.04	2.49
West_Asia~Iran_indigenous_goat	ERR313211	1.01	1.15	0.94	0.93	2.52
West_Asia~Iran_indigenous_goat	ERR313210	1.01	1.43	1.14	0.98	2.64
West_Asia~Iran_indigenous_goat	ERR313213	1.16	1.05	1.06	1.27	2.67
West_Asia~Iran_indigenous_goat	ERR313215	1.23	1.42	1.2	1.19	2.52
West_Asia~Iran_indigenous_goat	ERR313212	1.44	0.99	1.03	1.41	2.53
Africa~Morocco_indigenous_goat	ERR313266	1.1	1.08	1.08	1.09	2.64
Africa~Morocco_indigenous_goat	ERR313257	0.97	0.89	1.18	0.9	2.67
Africa~Morocco_indigenous_goat	ERR313259	0.96	1.04	1.1	1.07	2.72
Africa~Morocco_indigenous_goat	ERR313272	1.1	1.05	1.13	0.99	2.54
Africa~Morocco_indigenous_goat	ERR315505	1.12	0.99	1.07	1.27	2.39
Africa~Morocco_indigenous_goat	ERR315515	1.07	0.99	0.99	1.11	2.48
Africa~Morocco_indigenous_goat	ERR315516	1.04	1.04	1.24	1.08	2.7
Africa~Morocco_indigenous_goat	ERR318768	1.1	0.97	0.81	1.01	2.47
Africa~Morocco_indigenous_goat	ERR332581	1.13	1.24	1.08	1.01	2.35
Africa~Morocco_indigenous_goat	ERR332592	1.25	0.97	1.13	1.27	2.61
Bezoar~Bezoar_goat	ERR340328	1.1	1.46	1.14	1.42	2.64
Bezoar~Bezoar_goat	ERR340329	1.02	1.24	1.06	1.04	2.32
Bezoar~Bezoar_goat	ERR340330	1.14	1.3	1.18	0.93	2.51
Bezoar~Bezoar_goat	ERR340331	1.14	1.28	1.35	1.29	2.68
West_Asia~Iran_indigenous_goat	ERR340332	1.17	1.22	1.11	1.13	2.04
Bezoar~Bezoar_goat	ERR340333	1.19	1.26	1.08	1.07	2.99
Bezoar~Bezoar_goat	ERR340334	1.01	0.95	1.04	1.09	2.6
Bezoar~Bezoar_goat	ERR340335	1.19	0.89	1.14	1.09	2.12
Bezoar~Bezoar_goat	ERR340336	1.16	1.36	0.97	1.15	2.47
West_Asia~Iran_indigenous_goat	ERR340337	1.36	1.2	1.17	1.05	2.54
Bezoar~Bezoar_goat	ERR340338	1.34	1.2	1.03	1.08	2.66
West_Asia~Iran_indigenous_goat	ERR340339	1.09	1.05	0.99	1.17	2.93
Bezoar~Bezoar_goat	ERR340340	0.91	1.08	1.03	1.03	2.85
Bezoar~Bezoar_goat	ERR340341	1.02	1.19	0.86	0.96	2.11
Bezoar~Bezoar_goat	ERR340342	1.33	1.13	0.98	1.11	2.39
Bezoar~Bezoar_goat	ERR340343	1.13	0.95	1.1	1	2.79
Bezoar~Bezoar_goat	ERR340344	0.98	1.04	1.14	1.06	2.66
Bezoar~Bezoar_goat	ERR340345	1.11	1.3	0.97	1.21	2.85
Bezoar~Bezoar_goat	ERR340347	1.3	0.96	1.14	1.1	2.79
Bezoar~Bezoar_goat	ERR340348	1.02	1.24	0.97	1.12	2.36
Bezoar~Bezoar_goat	ERR340426	0.93	1.06	1	1.07	2.71
Africa~Morocco_indigenous_goat	ERR340428	0.96	0.93	1.11	1.11	2.67
Africa~Morocco_indigenous_goat	ERR345973	1.11	1.14	1.01	1.11	2.22
Europe~Italy_goat	ERR405774	1.01	1.04	0.97	1.05	2.39
Europe~Italy_goat	ERR405775	1.15	1.06	1.08	1.11	2.68
Europe~Italy_goat	ERR405776	1.26	1.34	1.03	1.11	2.5
Europe~Italy_goat	ERR405777	1.17	1.05	1.09	0.92	2.26
Europe~Italy_goat	ERR405778	1.46	1.02	1.11	1.1	2.55
Bezoar~Bezoar_goat	ERR470100	1.16	0.62	0.68	0.52	1.8
Europe~Saanen_goat	ERR470101	1.05	1.1	1.21	0.96	2.62
Europe~Saanen_goat	ERR470102	1.11	1.17	1.22	1.02	2.29
Europe~Alpine_goat	ERR470103	0.93	1.18	1.12	1.04	2.81
Bezoar~Bezoar_goat	ERR470104	1.24	0.74	1	0.93	2.34
Europe~Alpine_goat	ERR470105	1.07	1	1.09	0.88	2.56
Bezoar~Bezoar_goat	ERR470106	1.23	0.77	0.44	0.5	1.44
West_Asia~Iran_indigenous_goat	FS1	1.22	1.14	0.98	1.13	2.65
West_Asia~Hamedan_goat	HM1	1.11	1.08	1.16	0.95	2.48
Bezoar~Bezoar_goat	IRCA-C3-1002	1.18	1.08	1.02	1.03	2.61
West_Asia~kurdish_goat	KD1-426_NoIndex_L002	1.14	1.31	0.98	1.02	2.84
West_Asia~Iran_indigenous_goat	KH1-463_NoIndex_L008	1.26	1.07	1.27	1.37	3
East_Asia~Tibetan_white_goat	M3-550_NoIndex_L005	1.05	1.18	1.06	1.1	3.02
Europe~Poitou_goat	P1-430_NoIndex_L001	1.14	1.19	1.04	1.14	2.42
East_Asia~Qinghai_Tibetan_goat	QG_47_3	0.93	1.16	1.19	0.93	2.24
East_Asia~Qinghai_Tibetan_goat	QG_49_2	1.06	1.39	1.29	0.97	2.67
East_Asia~Qinghai_Tibetan_goat	QG_50_2	0.96	1.22	1.23	1.11	2.54
East_Asia~Qinghai_Tibetan_goat	QG_51_3	0.88	1.27	1.25	1.01	2.51
East_Asia~Qinghai_Tibetan_goat	QG_57_2	0.9	0.88	1.05	1.17	3
East_Asia~Qinghai_Tibetan_goat	QG_59_2	0.92	1.11	1.19	1.1	2.51
East_Asia~Erdos_goat	S10	1.1	1.3	1.09	1.06	2.53
East_Asia~Erdos_goat	S11	1.15	0.83	1.15	0.91	2.56
East_Asia~Erdos_goat	S12	0.88	1.16	0.91	0.98	2.9
East_Asia~Erdos_goat	S13	0.95	1.31	1.08	1.15	2.44
East_Asia~Erdos_goat	S15	1.06	1.01	1.25	1.03	2.48
Europe~Saanen_goat	S1	1.16	1.3	1.24	1.22	2.21
East_Asia~Erdos_goat	S2	1.44	1.01	1.01	1.17	2.54
East_Asia~Erdos_goat	S3	1.33	1.17	0.94	1.14	2.7
East_Asia~Erdos_goat	S4	1.03	1.01	1.05	1.1	2.95
East_Asia~Erdos_goat	S5	1.07	1.3	0.94	0.93	2.42
Europe~Spain_goat	SP1-456_NoIndex_L008	0.96	1.11	1.11	1.05	3.23
Europe~Spain_goat	SP4-454_NoIndex_L003	1.28	1.16	1.14	0.99	2.95
East_Asia~Bange_Cashmere_goat	T14	1.44	1.04	0.98	1.08	2.35
East_Asia~Ritu_Cashmere_goat	T16-580_NoIndex_L005	1.17	1.38	1.11	1.18	2.63
East_Asia~Longlin_goat	Wme01-3	1.39	1.2	1.42	1.56	2.73
East_Asia~Longlin_goat	Wme02-3	1.28	1.43	1.33	1.44	2.97
East_Asia~Longlin_goat	Xme01-1	1.14	1.22	1.13	1.2	2.82
East_Asia~Longlin_goat	XME01-6	1.26	1.17	1.21	1.24	2.75
East_Asia~Longlin_goat	Xme02-1	1.12	1.19	1.21	1.35	2.53
East_Asia~Longlin_goat	Xme02-6	1.28	1.12	1.39	1.22	2.82
West_Asia~Nodushan_goat	Y16	1.24	1.04	1.37	1.14	3.2
West_Asia~Saghez_goat	Y21	0.98	1.07	1	1.12	2.27
West_Asia~Iran_indigenous_goat	Y2	0.95	0.91	1.08	0.95	2.23
West_Asia~Iran_indigenous_goat	Y3	1.14	1.14	1.1	1.22	2.83
West_Asia~Iran_indigenous_goat	Y6	0.99	0.76	0.89	1.15	2.77
Shaanbei_cashmere	1392	6.402	0.861667	3.746	3.07	0.805
Shaanbei_cashmere	43	6.246	0.776667	4.226	3.388	0.8275
Shaanbei_cashmere	47	6.21	0.906667	4.3	3.252	0.93
Shaanbei_cashmere	61	6.178	1.02667	3.642	3.008	1.0475
Shaanbei_cashmere	76	6.104	0.818333	4.716	3.44	0.9125
Shaanbei_cashmere	93	10.966	0.916667	7.044	5.306	0.9425
Shaanbei_cashmere	9	11.676	1.03167	6.75	5.4	0.85
Shaanbei_cashmere	F1-01	12.116	0.783333	7.966	5.538	0.8925
Shaanbei_cashmere	F1-02	11.778	0.953333	7.328	5.38	0.76
Shaanbei_cashmere	F1-03	11.122	0.975	5.864	5.632	1.0075
Shaanbei_cashmere	F1-08	12.228	1.12333	7.72	5.352	1.0125
Shaanbei_cashmere	F1-09	11.7	0.805	7.404	5.232	0.975
Shaanbei_cashmere	F1-31	6.308	0.978333	4.076	3.306	0.96
Shaanbei_cashmere	s006_H2MT3DMXX	5.736	0.98	4.022	3.064	1.0025
Shaanbei_cashmere	s040_H2MT3DMXX	10.294	0.858333	6.814	5.158	1.125
Shaanbei_cashmere	s059_H2MT3DMXX	5.942	0.981667	4.57	3.142	0.995
Shaanbei_cashmere	s073_H2MT3DMXX	5.758	0.891667	4.644	3.138	1.0325
Shaanbei_cashmere	s076_H2MT3DMXX	5.236	0.99	5.04	3.242	1.0525
Shaanbei_cashmere	s082_H2MT3DMXX	5.106	0.971667	4.354	3.832	0.795
Shaanbei_cashmere	s097_H2MT3DMXX	11.852	0.961667	7.888	5.658	0.9825
Inner_Mongolia_cashmere	D10	5.972	0.97	4.028	3.048	0.855
Inner_Mongolia_cashmere	D11	5.906	0.965	4.566	2.968	0.9
Inner_Mongolia_cashmere	D2	5.932	0.915	4.228	3.42	1.0475
Inner_Mongolia_cashmere	D3	6.05	0.943333	3.996	2.966	1.115
Inner_Mongolia_cashmere	D4	5.482	0.84	4.274	2.792	0.825
Inner_Mongolia_cashmere	D5	6.032	0.916667	4.02	3.146	1.075
Inner_Mongolia_cashmere	D6	5.914	0.865	4.09	3.198	1.01
Inner_Mongolia_cashmere	D7	6.278	1.02	4.36	3.122	1.1625
Inner_Mongolia_cashmere	D8	5.758	1.16333	4.484	3.188	0.9125
Inner_Mongolia_cashmere	D9	5.742	0.965	3.664	3.274	0.7625
Inner_Mongolia_cashmere	S10	5.716	1.03667	3.782	3.318	1.11
Inner_Mongolia_cashmere	S11	6.1	1.025	3.946	3.334	0.9825
Inner_Mongolia_cashmere	S12	5.982	0.94	4.286	3.074	0.98
Inner_Mongolia_cashmere	S13	5.504	1.01333	4.438	3.124	0.84
Inner_Mongolia_cashmere	S15	6.062	1.04333	3.782	3.226	1.07
Inner_Mongolia_cashmere	S1	10.902	0.886667	6.928	6.29	1.175
Inner_Mongolia_cashmere	S2	5.852	0.996667	4.276	3.362	0.9875
Inner_Mongolia_cashmere	S3	5.964	1.11333	4.684	3.078	0.9025
Inner_Mongolia_cashmere	S4	5.724	0.928333	3.994	3.288	0.9475
Inner_Mongolia_cashmere	S5	5.974	0.93	4.312	3.014	0.92
Inner_Mongolia_cashmere	S6	5.988	0.976667	4.652	3.446	0.895
Inner_Mongolia_cashmere	S7	5.84	0.781667	4.262	3.03	0.9425
Inner_Mongolia_cashmere	S8	5.652	1.00167	3.584	2.938	1.09
Inner_Mongolia_cashmere	S9	5.762	0.891667	3.882	3.064	0.845
Inner_Mongolia_cashmere	SA	5.986	1.025	4.85	3.344	0.9175
Inner_Mongolia_cashmere	SB	5.864	0.868333	3.682	2.878	0.84
Inner_Mongolia_cashmere	SC	5.682	1.13167	4.094	3.384	0.91
Inner_Mongolia_cashmere	SD	5.712	1.115	4.178	3.384	0.67
Inner_Mongolia_cashmere	SE	6.192	1.13833	4.626	3.21	1.01
Liaoning_cashmere	SRR6246093	6.132	1.13333	3.6	3.328	0.7525
Liaoning_cashmere	SRR6246094	6.132	0.948333	3.636	3.406	0.8225
Liaoning_cashmere	SRR6246099	6.622	0.971667	3.892	3.336	0.7925
Liaoning_cashmere	SRR6246101	6.306	0.996667	3.856	3.096	0.985
Liaoning_cashmere	SRR6246102	6.046	0.956667	3.602	3.05	0.7775
